# Supplementary material for: Drying methods for Rheum tanguticum: a comprehensive study of quality traits and metabolite dynamics
Source: Front Pharmacol. 2026 Jun 9;17:1854690. doi: 10.3389/fphar.2026.1854690 (PMC13287020; doi:10.3389/fphar.2026.1854690)
Supplement: Supplementary file 5 [file Table1.xlsx]

## Sheet: Results of the method validatio
Supplementary Table 1. Results of the method validation for each compound (%)
Analyte	Regression equation	R2	Precision (RSD)	Stability (RSD)	Repeatability (RSD)	Spike recovery	Recovery RSD
Aloe-emodin	y=146.31x+2.031	1	0.79	0.42	0.58	97.28	2.08
Rhein	y=49.34x+1.414	0.9997	0.76	0.99	0.42	99.6	1.88
Emodin	y=279.03x－7.626	0.9999	1.42	0.95	0.95	100.14	1.32
Chrysophanol	y=77.479x+0.013	0.9997	0.64	0.88	0.29	99.19	0.49
Physcion	y=80.005x+2.357	1	1.37	0.64	1.1	100.71	0.56
Gallic acid	y=85.11x－3.03	0.9996	1.85	0.93	0.43	97.09	1.54
Catechin	y=622.82x+1172.3	0.9999	2.29	1.64	0.83	98.32	0.86
Sennoside A	y=228.36x+43	0.9995	0.45	1.06	0.96	99	1.62
Sennoside B	y=118.69x+153.69	0.9998	0.66	0.76	0.59	98.83	0.97
